# Supplementary material for: Multi-trait genome-wide association analyses leveraging alcohol use disorder findings identify novel loci for smoking behaviors in the Million Veteran Program
Source: Transl Psychiatry. 2023 May 5;13:148. doi: 10.1038/s41398-023-02409-2 (PMC10162964; doi:10.1038/s41398-023-02409-2)
Supplement: Supplementary file 1 — Supplementary Table 1 [file 41398_2023_2409_MOESM1_ESM.xlsx]

## Sheet: smkinit
Supplementary Table 1A: Significant associations in single-trait GWAS for smoking initiation
GenomicLocus	Start	End	lead SNP	chr	position	p	Gene	Function
1	35523689	36665139	1:35673356	1	35673356	9.388e-09	Y_RNA	intergenic
2	73307570	73991792	rs11210229	1	73860028	9.724e-15	LINC01360	intergenic
3	45121466	45175585	rs472140	2	45139904	4.215e-13	LINC01833	intergenic
4	145413855	145461295	rs980772	2	145442190	1.684e-10	TEX41	ncRNA_intronic
5	145931462	146261295	rs6756212	2	146140132	5.904e-18	RPL6P5	intergenic
6	52532291	52855229	rs4687552	3	52838402	3.573e-08	ITIH3	intronic
7	114134268	114233728	rs6438208	3	114170272	4.959e-14	ZBTB20	intronic
8	147662658	147872742	rs6812788	4	147758681	2.127e-08	TTC29	intronic
9	1650511	1711062	rs4720886	7	1688329	3.448e-08	TFAMP1	intergenic
10	27107876	27470919	rs78875955	8	27389456	8.925e-17	EPHX2	intronic
11	104611764	104963051	rs12779263	10	104886533	2.427e-10	NT5C2	intronic
12	27474795	27742447	11:27643725	11	27643725	5.353e-10	BDNF-AS:LINC00678	ncRNA_intronic
13	112826867	112938783	rs4144892	11	112866456	6.959e-10	NCAM1	intronic
14	49736702	50165690	rs7955541	12	49796721	1.478e-12	SPATS2	intronic
15	69567411	69820040	rs7205551	16	69605968	2.151e-08	NFAT5	intronic
16	40513750	40709960	rs4818005	21	40588819	2.685e-08	BRWD1	intronic
All the analyses were based on Genome Reference Consortium Human Build 37 (GRCh37/hg19)

## Sheet: smkcess
Supplementary Table 1B: Significant associations in single-trait GWAS for smoking cessation
GenomicLocus	Start	End	lead SNP	chr	position	p	Gene	Function
1	147574036	147917384	rs77786751	2	147672487	2.347e-08	PABPC1P2	intergenic
2	49385350	49731861	3:49638084	3	49638084	1.832e-08	BSN	intronic
3	127780246	127968496	rs650599	9	127849318	3.468e-08	SCAI	intronic
4	128143928	128495688	rs12341778	9	128346158	4.331e-08	MAPKAP1	intronic
5	136459454	136485294	rs3025360	9	136481205	1.118e-12	DBH	intergenic
6	113317745	113413565	rs17602038	11	113364691	1.032e-10	DRD2	intergenic
7	41333284	41375030	rs11881918	19	41334199	1.181e-09	CYP2A6	intergenic
8	61979793	62002451	rs6011779	20	61984317	2.961e-13	CHRNA4	intronic
All the analyses were based on Genome Reference Consortium Human Build 37 (GRCh37/hg19)

## Sheet: AUD
Supplementary Table 1C: Significant associations in single-trait GWAS for AUD
GenomicLocus	Start	End	lead SNP	chr	position	p	Gene	Function
1	73766431	73991651	rs11210229	1	73860028	2.8e-08	LINC01360	intergenic
2	27498734	27934731	rs1260326	2	27730940	3.607e-17	GCKR	exonic
3	45121466	45175585	rs4953152	2	45170153	7.031e-11	SIX3	intronic
4	57942987	58488895	rs72618695	2	58462616	1.938e-09	FANCL	intronic
5	144145478	144263280	rs12691680	2	144204338	2.188e-10	ARHGAP15	intronic
6	227020853	227181683	rs2673140	2	227159867	2.176e-08	LOC646736	intergenic
7	16947451	17119238	rs1156336	3	16967221	1.549e-08	PLCL2	intronic
8	39368083	39425248	rs13130101	4	39405240	1.162e-12	KLB	intergenic
9	99471775	100505326	rs1229984	4	100239319	5.603e-139	ADH1B	exonic
10	102702364	103388441	4:103188709	4	103188709	4.131e-25	SLC39A8	exonic
11	17141204	17431489	rs11366076	9	17237272	1.589e-09	CNTLN	intronic
12	47372377	47946836	rs12787646	11	47669665	4.949e-08	MTCH2	intergenic
13	113236199	113451229	rs17602038	11	113364691	4.684e-12	DRD2	intergenic
14	53797908	53845487	rs11642015	16	53802494	3.762e-14	FTO	intronic
All the analyses were based on Genome Reference Consortium Human Build 37 (GRCh37/hg19)

## Sheet: AC
Supplementary Table 1D: Significant associations in single-trait GWAS for alcohol consumption (AC)
GenomicLocus	Start	End	lead SNP	chr	position	p	Gene	Function
1	18820528	18832820	rs926526	1	18832314	2.319e-08	KLHDC7A	intergenic
2	72748669	72940273	rs2568958	1	72765116	3.125e-08	NEGR1	intergenic
3	27548038	28276643	2:27748992	2	27748992	7.666e-22	GCKR	intergenic
4	45121466	45175585	rs4953152	2	45170153	2.125e-08	SIX3	intronic
5	57942987	58484172	rs11682175	2	57987593	2.397e-13	VRK2	intergenic
6	165501849	165557318	rs13389219	2	165528876	2.818e-09	COBLL1	intergenic
7	83535533	84038915	rs2056606	3	83704458	9.837e-09	SRRM1P2	intergenic
8	39368083	39425248	rs13146907	4	39425248	8.899e-15	KLB	intronic
9	97187643	98775282	rs141022549	4	97889944	3.643e-09	LINC02267	intergenic
10	99471775	100638522	rs1229984	4	100239319	1.373e-184	ADH1B	exonic
11	102547366	104032368	4:103188709	4	103188709	1.629e-43	SLC39A8	exonic
12	151148930	151288860	rs6817154	4	151206319	5.516e-09	LRBA	intronic
13	51125193	51393932	rs2256042	6	51173538	1.619e-10	PKHD1	intergenic
14	82623019	82716537	7:82637897	7	82637897	2.686e-08	PCLO	intronic
15	126719932	127824077	rs147169643	7	127824077	4.219e-09	MIR129-1	intergenic
16	64700510	64835012	rs1520930	8	64700894	5.906e-09	LINC01289	intergenic
17	126475770	126506694	rs2954029	8	126490972	3.465e-08	TRIB1	intergenic
18	133772205	133794491	rs6597650	9	133787225	1.651e-10	FIBCD1	exonic
19	20622603	20803330	rs11813399	10	20622603	2.755e-08	AMD1P1	intergenic
20	47372377	47946836	rs7102205	11	47745374	1.343e-10	FNBP4	intronic
21	121571609	121661507	rs7937768	11	121635061	2.84e-10	SORL1	intergenic
22	50240304	50285780	rs67906820	12	50248870	2.025e-09	FAIM2	intergenic
23	94838142	94844947	rs28929474	14	94844947	1.581e-08	SERPINA1	exonic
24	53797908	53848561	rs9926289	16	53820503	1.317e-25	FTO	intronic
25	37400025	37877447	rs1495099	17	37784464	1.577e-09	PPP1R1B	intronic
26	79409189	79426756	rs35572189	17	79419025	4.058e-09	BAHCC1	exonic
27	41408754	41854446	22:41709193	22	41709193	1.86e-10	ZC3H7B	intronic
All the analyses were based on Genome Reference Consortium Human Build 37 (GRCh37/hg19)

## Sheet: genetic corr
Supplementary Table 1E: Genetic correlation estimates between smoking and alcohol traits (using single-trait GWAS) in MVP EAs.
	genetic correlation using single-trait GWAS (std error)
	with AUD	with AC
smkinit	0.5874 (0.0276)	0.1228 (0.0316)
smkcess	0.6189 (0.0382)	0.0838 (0.0432)
	smkcess
smkinit	0.6642 (0.0401)

## Sheet: smkinit_Xu
Supplementary Table 1F: Significant associations for smoking initiation reported by Xu et al (N=209,915) matched with current results (N=318,694).
SNP	gene	position	chromosome	BP	SNP Effect in previous GWAS				SNP Effect in current single-trait GWAS				Loci (gene) in current single-trait GWAS
					OR	BETA	SE	P	OR	BETA	SE	P	Is this loci (gene) identified in current study?	corresponding lead SNP	BP	p
rs12044362	NEGR1	intergenic	1	73282801	0.9644	-0.0362491	0.00652197	2.729e-08	NA	NA	NA	NA	No	NA	NA	NA
rs11581459	LINC01360	intergenic	1	73848631	1.048	0.0468836	0.00657001	9.575e-13	NA	NA	NA	NA	Yes	rs11210229	73860028	9.724e-15
rs1004787	SIX3-AS1	intergenic	2	45159091	0.955	-0.0460439	0.00655616	2.166e-12	NA	NA	NA	NA	No	NA	NA	NA
rs1474011	TEX41	intergenic	2	146118069	1.051	0.0497421	0.00652355	2.435e-14	NA	NA	NA	NA	Yes	rs980772	145442190	1.684e-10
rs6438208	ZBTB20	intronic	3	114170272	0.9527	-0.0484552	0.00739661	5.698e-11	0.9541	-0.0470059	0.00624	4.959e-14	Yes	rs6438208	114170272	4.959e-14
rs11724738	ARAP2	intergenic	4	35521087	1.037	0.0363319	0.00657235	3.236e-08	NA	NA	NA	NA	No	NA	NA	NA
rs78875955	EPHX2	intronic	8	27389456	0.9213	-0.0819696	0.0132102	5.455e-10	0.9117	-0.0924962	0.01112	8.925e-17	Yes	rs78875955	27389456	8.925e-17
rs28620668	PTCH1	intronic	9	98267746	1.039	0.0382587	0.00701351	4.885e-08	NA	NA	NA	NA	No	NA	NA	NA
rs7126748	NCAM1	intronic	11	112842976	1.048	0.0468836	0.00660425	1.26e-12	NA	NA	NA	NA	Yes	rs4144892	112866456	6.959e-10
rs4935755	GRIK4	intronic	11	120735982	1.039	0.0382587	0.00664791	8.682e-09	NA	NA	NA	NA	No	NA	NA	NA
rs73297209	SPATS2	intronic	12	49807309	0.9464	-0.05509	0.0082433	2.34e-11	0.9527	-0.0484806	0.00691	2.284e-12	Yes	rs7955541	49796721	1.478e-12
rs11615488	FMNL3	intronic	12	50087630	0.9486	-0.0527681	0.00848361	4.975e-10	NA	NA	NA	NA	No	NA	NA	NA

## Sheet: smkcess_Xu
Supplementary Table 1G: Significant associations for smoking cessation reported by Xu et al (N=209,915) matched with current results (N=318,694).
SNP	gene	position	chromosome	BP	SNP Effect in previous GWAS				SNP Effect in current single-trait GWAS				Loci (gene) in current single-trait GWAS
					OR	BETA	SE	P	OR	BETA	SE	P	Is this loci (gene) identified in current study?	corresponding lead SNP	BP	p
rs11210228	LINC01360	intergenic	1	73859290	1.0513	0.0500309	0.00827231	1.465e-09	NA	NA	NA	NA	No	NA	NA	NA
rs34735365	NR5A2	intergenic	1	200184233	0.949668	-0.0516432	0.00887798	5.978e-09	0.9668	-0.0337506	0.007564	8.109e-06	No	NA	NA	NA
rs77648866	NICN1	intergenic	3	49469449	1.05296	0.0516091	0.00921921	2.166e-08	1.035	0.0339801	0.008104	2.749e-05	No	NA	NA	NA
rs2565060	CHRNA2	UTR5	8	27336767	0.93985	-0.0620354	0.0102827	1.605e-09	NA	NA	NA	NA	No	NA	NA	NA
rs112270518	FAM163B	intergenic	9	136471660	1.07735	0.0745081	0.0128617	6.93e-09	NA	NA	NA	NA	No	NA	NA	NA
rs61902807	DRD2	intronic	11	113344912	0.94518	-0.0563803	0.0084757	2.896e-11	NA	NA	NA	NA	Yes	rs17602038	113364691	1.032e-10
rs56113850	CYP2A6	intronic	19	41353107	1.05899	0.0573114	0.00825931	3.944e-12	NA	NA	NA	NA	Yes	rs11881918	41334199	1.181e-09
rs6011779	CHRNA4	intronic	20	61984317	1.06259	0.0607059	0.0102735	3.45e-09	1.066	0.0642486	0.008806	2.961e-13	Yes	rs6011779	61984317	2.961e-13
