# Supplementary material for: Multi-trait genome-wide association analyses leveraging alcohol use disorder findings identify novel loci for smoking behaviors in the Million Veteran Program
Source: Transl Psychiatry. 2023 May 5;13:148. doi: 10.1038/s41398-023-02409-2 (PMC10162964; doi:10.1038/s41398-023-02409-2)
Supplement: Supplementary file 2 — Supplementary Table 2 [file 41398_2023_2409_MOESM2_ESM.xlsx]

## Sheet: smkinit
Supplementary Table 2A: Significant associations in MTAG-GWAS for smoking initiation
GenomicLocus	Start	End	lead SNP	chr	position	p	Gene	Function	New loci after MTAG?
1	73281986	74099273	rs11210229	1	73860028	1.10611e-17	LINC01360	intergenic
2	45114469	45175585	rs472140	2	45139904	6.20607e-17	LINC01833	intergenic
3	104056454	104387855	rs11123965	2	104240205	5.78044e-10	LINC01935	intergenic	*
4	145413855	145601439	rs980772	2	145442190	4.05044e-09	TEX41	ncRNA_intronic
5	146006855	146309983	rs6756212	2	146140132	5.34828e-16	RPL6P5	intergenic
6	16843737	16879208	rs6800583	3	16851755	6.1383e-10	PLCL2	intergenic	*
7	18754505	18801054	rs28566044	3	18779479	8.72943e-09	SATB1-AS1	intergenic	*
8	48724599	49650935	rs6778080	3	49317338	2.19231e-09	USP4	intronic	*
9	114134268	114233728	rs6438208	3	114170272	3.09206e-15	ZBTB20	intronic
10	100239319	100239319	rs1229984	4	100239319	2.05715e-13	ADH1B	exonic	*
11	102702364	102707791	rs17199964	4	102707791	2.98557e-08	BANK1	intergenic	*
12	96629103	96652547	rs11762736	7	96630637	3.223e-08	DLX6-AS1	ncRNA_intronic	*
13	114940159	115025708	rs1155397	7	114953597	9.36377e-09	LINC01392	intergenic	*
14	27107876	27470919	rs78875955	8	27389456	9.82386e-16	EPHX2	intronic
15	104585125	104963051	rs12257472	10	104933449	1.72541e-10	NT5C2	intronic
16	27541623	27742447	11:27643725	11	27643725	5.67959e-10	BDNF-AS:LINC00678	ncRNA_intronic
17	112826867	112938783	rs4144892	11	112866456	1.11233e-11	NCAM1	intronic
18	113431960	113451229	rs6589386	11	113443753	3.58438e-10	DRD2	intergenic	*
19	49736702	50165690	rs7955541	12	49796721	2.74141e-11	SPATS2	intronic
20	69567411	69820040	rs7205551	16	69605968	3.08964e-09	NFAT5	intronic
21	31093514	31180217	rs911529	20	31146939	1.89297e-08	C20orf112	intronic	*
All the analyses were based on Genome Reference Consortium Human Build 37 (GRCh37/hg19)

## Sheet: smkcess
Supplementary Table 2B: Significant associations in MTAG-GWAS for smoking cessation
GenomicLocus	Start	End	lead SNP	chr	position	p	Gene	Function	New loci after MTAG?
1	73766431	73991651	rs11210229	1	73860028	3.0338e-10	LINC01360	intergenic	*
2	27598097	27752871	rs1260326	2	27730940	4.78495e-10	GCKR	exonic	*
3	45121466	45175585	rs518853	2	45141218	4.00063e-12	LINC01833	intergenic	*
4	161865901	161873799	2:161865998	2	161865998	1.5546e-08	AC009313.2	intergenic	*
5	48724599	49650935	rs1464569	3	49460350	8.88658e-10	NICN1	UTR3	*
6	100239319	100239319	rs1229984	4	100239319	1.19087e-31	ADH1B	exonic	*
7	102702364	103198082	rs13135092	4	103198082	4.2141e-11	SLC39A8	intronic	*
8	27006007	27046250	rs72838268	6	27021173	7.28305e-09	LINC00240	intergenic	*
9	153445382	153497688	rs6962199	7	153461606	1.73891e-08	DPP6	intronic	*
10	61795300	61805374	rs200632862	8	61798496	1.31423e-08	CHD7	intergenic	*
11	114053798	114222232	rs6469450	8	114179599	5.58431e-10	CSMD3	intronic	*
12	127780246	128149249	rs10986603	9	127929938	3.5463e-11	PPP6C	intronic	*
13	113236199	113786568	rs17602038	11	113364691	2.69191e-16	DRD2	intergenic
14	104065600	104338258	rs6576006	14	104322394	3.94092e-08	LINC00637	ncRNA_intronic	*
15	89919945	89947042	rs182317	15	89943601	2.33019e-08	LOC105371031	ncRNA_exonic	*
16	53797908	53845487	rs62048402	16	53803223	5.35851e-12	FTO	intronic	*
17	61999130	62002451	rs62206955	20	61999798	2.07831e-09	CHRNA4	ncRNA_exonic
All the analyses were based on Genome Reference Consortium Human Build 37 (GRCh37/hg19)

## Sheet: Colocal_GSCAN
Supplementary Table 2C: Colocalized loci (posterior probability of colocalization > 0.75) between MTAG summary statistics and GSCAN summary statistics for the two smoking traits.
Trait	CHROM	candidate_snp	nearestGene	func	posterior_prob	posterior_explained_by_snp	GSCAN_pval	MTAG_pval	Overlap with MTAG loci
Smkinit	7	rs11768481	DLX6-AS1	ncRNA_intronic	0.9923	0.7775	7e-10	9.60871e-08	*
	11	rs6265	BDNF	exonic	0.9911	0.9932	3.77e-12	6.37788e-10	*
	1	rs11210229	LINC01360	intergenic	0.9891	0.93	2.67e-11	1.10611e-17	*
	2	rs472140	LINC01833	intergenic	0.9888	0.5767	2.25e-14	6.20607e-17	*
	7	rs1155397	LINC01392	intergenic	0.9808	0.9993	9.42e-07	9.36377e-09	*
	3	rs6800583	PLCL2	intergenic	0.9806	0.3914	6.73e-08	6.1383e-10	*
	1	rs147052174	FAM163A	exonic	0.9542	0.7006	6.08e-06	5.5848e-07
	7	rs6965740	CTTNBP2	intergenic	0.9354	0.6115	1.36e-12	3.2511e-06
	2	rs6756212	RPL6P5	intergenic	0.934	0.3543	6.25e-24	5.34828e-16	*
	20	rs6119897	NOL4L	intronic	0.9327	0.3082	5.59e-09	2.08036e-08
	13	rs1158647	PCDH9	intronic	0.926	0.252	4.08e-08	1.58808e-06
	11	rs35891966	NAV2	exonic	0.9198	1	6.07e-06	5.03611e-07
	11	rs4466874	NCAM1	intronic	0.9169	0.0703	3.65e-33	1.8546e-11	*
	15	rs281258	SEMA6D	intronic	0.9152	0.1571	1.77e-14	2.5563e-07
	5	rs71627581	ZNF131	exonic	0.9145	1	1.17e-07	5.60886e-06
	6	rs453776	REV3L	intronic	0.9086	0.1869	4.4e-17	4.35558e-06
	3	rs6438208	ZBTB20	intronic	0.9028	0.4061	1e-05	3.09206e-15	*
	1	rs1526480	BARHL2	intergenic	0.9014	0.9998	1.48e-09	5.0195e-06
	10	rs4948290	ARID5B	intronic	0.8935	0.4	2.11e-11	5.15812e-06
	3	rs11720703	FOXP1	intronic	0.8298	0.9987	2.85e-07	2.965e-06
	14	rs2208718	LINC01551	intergenic	0.8017	0.1693	8.04e-08	8.86149e-06
	4	rs10001365	TTC29	intronic	0.7898	0.2447	6.65e-12	3.66869e-07
	17	rs2435209	MAPT	intronic	0.7861	0.3261	1.46e-06	1.8517e-06
	14	rs10147558	NRXN3	intronic	0.7765	0.0544	3.46e-06	1.16125e-07
Smkcess	19	rs11881918	CYP2A6	intergenic	0.9819	0.4167	1.68e-09	1.03e-07
	14	rs6576006	LINC00637	ncRNA_intronic	0.9121	0.9711	4.04e-06	3.94e-08	*
	20	rs6011779	CHRNA4	intronic	0.8942	0.9997	2.04e-16	5.21e-08	*
	9	rs10986603	PPP6C	intronic	0.8437	0.125	4.98e-07	3.55e-11	*
