# Supplementary material for: Multi-trait genome-wide association analyses leveraging alcohol use disorder findings identify novel loci for smoking behaviors in the Million Veteran Program
Source: Transl Psychiatry. 2023 May 5;13:148. doi: 10.1038/s41398-023-02409-2 (PMC10162964; doi:10.1038/s41398-023-02409-2)
Supplement: Supplementary file 3 — Supplementary Table 3 [file 41398_2023_2409_MOESM3_ESM.xlsx]

## Sheet: h2
Supplementary Table 3A: SNP-based heritability estimates of smoking traits (both single-trait GWAS and MTAG) in MVP EAs.
	heritability (std error)
	single-trait GWAS	MTAG-GWAS
smkinit	0.0668 (0.0037)	0.0764 (0.0038)
smkcess	0.0577 (0.0048)	0.0814 (0.0051)

## Sheet: smkinit
Supplementary Table 3B: Heritability enrichment analyses in single-trait GWAS and MTAG for smoking initiation in MVP EAs. Bonferroni correction was applied to the 66 enrichment tests for 2 single-trait GWAS and 2 MTAG phenotypes (p < 0.05/66/4 = 1.89E−4)
Category	Smkinit (single-trait)						Smkinit (MTAG)
	Proportion of SNPs	Proportion of h2	Enrichment	Enrichment std error	Enrichment p value	Signficance	Proportion of SNPs	Proportion of h2	Enrichment	Enrichment std error	Enrichment p value	Signficance
Mononuclear_cells_from_peripheral_blood_1	0.0154093	0.0425236	2.7596	1.76336	0.316067		0.0154093	0.0452178	2.93444	1.59828	0.224923
T_cells_CD3+_1	0.0947139	0.24171	2.552	0.478758	0.00158239		0.0947139	0.208501	2.20138	0.424576	0.00514791
T_cells_effector/memory_CD4+_CD25int_CD127+_1	0.0364853	0.0628629	1.72296	1.09342	0.510403		0.0364853	0.0744386	2.04023	0.951149	0.27543
T_regulatory_cells_CD4+_CD25+_CD127-_1	0.0678067	0.0321184	0.473675	0.66887	0.432334		0.0678067	0.0582948	0.859721	0.587765	0.811804
T_helper_cells_CD4+_CD25-_1	0.0632088	0.0911389	1.44187	0.890721	0.620194		0.0632088	0.100568	1.59105	0.822385	0.471918
T_helper_naive_cells_CD4+_CD25-_CD45RA+_1	0.0565103	0.103162	1.82553	0.757925	0.276958		0.0565103	0.106295	1.88099	0.675764	0.190769
T_helper_cells_PMA-I_stimulated_CD4+_CD25-_IL17-_1	0.083172	0.142228	1.71004	0.600442	0.237435		0.083172	0.16112	1.93719	0.531242	0.0795767
T_helper_17_cells_PMA-I_stimulated_CD4+_CD25-_IL17+_1	0.0563553	0.0675855	1.19928	0.911814	0.827263		0.0563553	0.0810559	1.4383	0.783434	0.576859
T_helper_memory_cells_CD4+_CD25-_CD45RO+_1	0.037695	0.0320755	0.850921	1.10469	0.892713		0.037695	0.0527356	1.39901	1.00829	0.692141
T_helper_memory_cells_from_peripheral_blood_CD4+_1	0.0406066	0.0299683	0.738015	1.04612	0.802501		0.0406066	0.0367664	0.90543	0.912758	0.917542
T_memory_cells_CD8+_1	0.0330488	0.0090645	0.274276	1.25172	0.562804		0.0330488	0.0268457	0.812303	1.11947	0.866992
T_helper_naive_cells_CD4+_1	0.0405892	-0.00734741	-0.181019	1.10956	0.285384		0.0405892	8.80455e-05	0.00216919	0.953983	0.294441
T_naive_cells_CD8+_1	0.0469124	0.0240584	0.512836	1.16856	0.675531		0.0469124	0.0437433	0.932447	0.96739	0.944312
Monocytes_CD14+_1	0.0719686	0.16662	2.31517	0.442482	0.00373515		0.0719686	0.160313	2.22754	0.404383	0.00267744
Hematopoietic_stem_cells_G-CSF-mobilized_CD34+_1	0.0524071	0.119734	2.28469	0.634524	0.0430256		0.0524071	0.116744	2.22764	0.567642	0.0312548
B_cells_CD19+_1	0.0470476	0.117547	2.49846	0.818585	0.0702143		0.0470476	0.121819	2.58928	0.729155	0.0306653
Natural_killer_cells_CD56+_1	0.0374856	0.107207	2.85995	0.905008	0.0429032		0.0374856	0.0970324	2.58853	0.835931	0.0613798
GM12878_lymphoblastoid_cells_1	0.0329879	0.0730432	2.21424	0.90389	0.176316		0.0329879	0.0625787	1.89702	0.784103	0.251378
Thymus_1	0.0375126	0.0858769	2.28928	1.09714	0.242576		0.0375126	0.10509	2.80145	0.98855	0.0698408
Spleen_1	0.0375919	0.0777235	2.06756	0.991149	0.278918		0.0375919	0.0863267	2.29642	0.846756	0.125821
Brain_hippocampus_middle_1	0.0418696	0.177014	4.22776	0.945902	0.000613893		0.0418696	0.165997	3.96462	0.885798	0.000878963
Brain_substantia_nigra_1	0.0301773	0.0634827	2.10365	1.156	0.338995		0.0301773	0.0485591	1.60913	0.993835	0.539271
Brain_anterior_caudate_1	0.0454423	0.182649	4.01936	0.812214	0.000201248		0.0454423	0.185389	4.07966	0.710951	1.86195e-05	*
Brain_cingulate_gyrus_1	0.0326177	0.142006	4.35364	1.22195	0.00557534		0.0326177	0.144043	4.4161	1.07273	0.00133917
Brain_inferior_temporal_lobe_1	0.0310242	0.104007	3.35245	1.25749	0.0602492		0.0310242	0.10413	3.35642	1.1153	0.0352211
Brain_angular_gyrus_1	0.0291612	0.112217	3.84815	1.37195	0.039182		0.0291612	0.100994	3.4633	1.22709	0.0465627
Brain_dorsolateral_prefrontal_cortex_1	0.0294184	0.162766	5.53281	1.22036	0.000260975		0.0294184	0.159116	5.40873	1.05322	4.40009e-05	*
NH-A_astrocytes_1	0.0324228	0.135827	4.18926	1.10885	0.0044828		0.0324228	0.127313	3.92664	0.976109	0.00308434
Lung_1	0.0324103	0.103977	3.20814	1.13325	0.0514558		0.0324103	0.0857478	2.64569	0.973429	0.0920214
NHLF_lung_fibroblast_primary_cells_1	0.0196096	0.0610748	3.11454	1.6809	0.202769		0.0196096	0.0599444	3.0569	1.44757	0.151778
Aorta_1	0.0148043	0.0271729	1.83548	2.04473	0.681412		0.0148043	0.0330782	2.23437	1.83423	0.499359
Right_atrium_1	0.029522	0.0492398	1.6679	1.22062	0.582626		0.029522	0.0578445	1.95937	1.10169	0.38208
Left_ventricle_1	0.0265117	0.0856966	3.23241	1.13494	0.0490381		0.0265117	0.087368	3.29545	1.02394	0.0250524
Right_ventricle_1	0.0284252	0.0923875	3.25019	1.33898	0.0904893		0.0284252	0.0990232	3.48363	1.24451	0.0449756
Muscle_satellite_cultured_cells_1	0.0337747	0.0919075	2.72119	1.10511	0.117232		0.0337747	0.0999834	2.96031	0.97118	0.0423743
Psoas_muscle_1	0.0143107	0.047905	3.34749	2.08908	0.260965		0.0143107	0.0524346	3.66401	1.82196	0.144518
Skeletal_muscle_1	0.0740703	0.155852	2.10411	0.548628	0.0481801		0.0740703	0.168666	2.27711	0.492262	0.0107791
HSMM_skeletal_muscle_myoblasts_cells_1	0.0359262	0.0760798	2.11767	1.20747	0.357406		0.0359262	0.0765281	2.13015	1.09233	0.303809
HSMM_cell_derived_skeletal_muscle_myotubes_cells_1	0.0301259	0.0858285	2.84899	1.25164	0.14856		0.0301259	0.0677199	2.2479	1.0984	0.262557
Stomach_smooth_muscle_1	0.0269465	0.0752312	2.79187	1.0555	0.0872306		0.0269465	0.0778189	2.88791	0.944162	0.0444757
Duodenum_smooth_muscle_1	0.0206771	0.0676169	3.27013	1.71295	0.180787		0.0206771	0.0777316	3.7593	1.5008	0.0639244
Colon_smooth_muscle_1	0.0265957	0.0391074	1.47044	1.33494	0.723576		0.0265957	0.0545361	2.05056	1.15088	0.358169
Rectal_smooth_muscle_1	0.021958	0.044482	2.02578	1.54443	0.504559		0.021958	0.032393	1.47523	1.36925	0.728141
Esophagus_1	0.0222892	0.0504771	2.26464	1.51667	0.400777		0.0222892	0.0554504	2.48777	1.35874	0.270411
Gastric_1	0.0226437	0.0319515	1.41105	1.62205	0.7995		0.0226437	0.0426359	1.88291	1.39313	0.525447
Stomach_mucosa_1	0.0331899	0.100839	3.03825	1.14504	0.0761475		0.0331899	0.108709	3.27536	1.04458	0.029623
Duodenum_mucosa_1	0.0304534	0.0800467	2.6285	1.21752	0.179198		0.0304534	0.0741104	2.43357	1.10619	0.192113
Small_intestine_1	0.0218474	0.103396	4.73266	1.59252	0.019413		0.0218474	0.0988628	4.52514	1.45056	0.0155997
Sigmoid_colon_1	0.0188314	0.0214363	1.13833	1.8317	0.939612		0.0188314	0.0242828	1.28949	1.57285	0.853697
Colonic_mucosa_1	0.0237465	0.00708924	0.298538	1.36311	0.607974		0.0237465	0.0291859	1.22906	1.21411	0.850081
Rectal_mucosa_1	0.0345768	0.0249249	0.720855	1.04612	0.789593		0.0345768	0.0484517	1.40128	0.880892	0.648192
Pancreas_1	0.0256344	0.0516745	2.01582	1.32079	0.441542		0.0256344	0.0363294	1.41721	1.14742	0.716654
Pancreatic_islets_1	0.00934803	0.0736699	7.8808	3.00829	0.0197862		0.00934803	0.0781462	8.35965	2.78172	0.00733463
Liver_1	0.0337215	0.0520872	1.54463	0.858777	0.524377		0.0337215	0.0582932	1.72866	0.769357	0.341993
Adipose_nuclei_1	0.0377728	0.0993816	2.63104	0.817426	0.0454164		0.0377728	0.0951197	2.51821	0.769619	0.0473444
Adipose_derived_mesenchymal_stem_cell_cultured_cells_1	0.0425428	0.0653219	1.53544	0.958811	0.577153		0.0425428	0.0539005	1.26697	0.849724	0.75346
Mesenchymal_stem_cell_derived_adipocyte_cultured_cells_1	0.0388415	0.0682193	1.75635	0.937621	0.418854		0.0388415	0.0656421	1.69	0.803329	0.38843
Mesenchymal_stem_cell_derived_chondrocyte_cultured_cells_1	0.0428595	0.0861245	2.00946	0.904979	0.266324		0.0428595	0.0808834	1.88717	0.823387	0.281378
Bone_marrow_derived_cultured_mesenchymal_stem_cells_1	0.0376852	0.0258327	0.685487	0.949932	0.741036		0.0376852	0.0322141	0.854822	0.83749	0.86254
Osteoblast_primary_cells_1	0.0391822	0.0797257	2.03474	0.922478	0.261114		0.0391822	0.0735697	1.87763	0.841426	0.296156
NHDF-Ad_adult_dermal_fibroblast_primary_cells_1	0.0344643	0.0487257	1.4138	1.22042	0.73519		0.0344643	0.0397389	1.15305	1.0866	0.888161
NHEK-epidermal_keratinocyteprimary_cells_1	0.0338719	0.0626708	1.85023	0.990403	0.387762		0.0338719	0.0618101	1.82482	0.893071	0.353123
Breast_myoepithelial_primary_cells_1	0.0293669	0.0779487	2.6543	1.27266	0.194127		0.0293669	0.0807274	2.74892	1.13316	0.121863
Breast_variant_human_mammary_epithelial_cells_(vHMEC)_1	0.0250076	0.0638754	2.55424	1.42924	0.271931		0.0250076	0.0627608	2.50967	1.30476	0.242958
HMEC_mammary_epithelial_primary_cells_1	0.0270403	0.0461768	1.7077	1.27944	0.57934		0.0270403	0.0434019	1.60508	1.12844	0.591634
Ovary_1	0.0241854	0.0786625	3.25248	1.46965	0.127793		0.0241854	0.0843021	3.48566	1.30614	0.0603285

## Sheet: smkcess
Supplementary Table 3C: Heritability enrichment analyses in single-trait GWAS and MTAG for smoking cessation in MVP EAs. Bonferroni correction was applied to the 66 enrichment tests for 2 single-trait GWAS and 2 MTAG phenotypes (p < 0.05/66/4 = 1.89E−4)
Category	Smkcess (single-trait)						Smkcess (MTAG)
	Proportion of SNPs	Proportion of h2	Enrichment	Enrichment std error	Enrichment p value	Signficance	Proportion of SNPs	Proportion of h2	Enrichment	Enrichment std error	Enrichment p value	Signficance
Mononuclear_cells_from_peripheral_blood_1	0.0154093	0.0752661	4.88445	3.11214	0.212311		0.0154093	0.0870365	5.64829	2.4573	0.0578958
T_cells_CD3+_1	0.0947139	0.255279	2.69527	0.786139	0.0359344		0.0947139	0.188613	1.9914	0.569347	0.0887346
T_cells_effector/memory_CD4+_CD25int_CD127+_1	0.0364853	0.115048	3.15325	1.67328	0.195886		0.0364853	0.114805	3.14662	1.30884	0.0941037
T_regulatory_cells_CD4+_CD25+_CD127-_1	0.0678067	0.187266	2.76176	1.05895	0.0923604		0.0678067	0.147877	2.18087	0.84917	0.15758
T_helper_cells_CD4+_CD25-_1	0.0632088	0.22528	3.56406	1.13723	0.0235825		0.0632088	0.158155	2.5021	0.928797	0.0992215
T_helper_naive_cells_CD4+_CD25-_CD45RA+_1	0.0565103	0.199914	3.53765	1.28574	0.0453223		0.0565103	0.189168	3.34749	0.997022	0.0152354
T_helper_cells_PMA-I_stimulated_CD4+_CD25-_IL17-_1	0.083172	0.100644	1.21008	0.867622	0.808694		0.083172	0.164556	1.9785	0.715179	0.1679
T_helper_17_cells_PMA-I_stimulated_CD4+_CD25-_IL17+_1	0.0563553	0.153061	2.716	1.35938	0.204537		0.0563553	0.19457	3.45257	1.0481	0.0171043
T_helper_memory_cells_CD4+_CD25-_CD45RO+_1	0.037695	0.157869	4.18806	1.69802	0.0568801		0.037695	0.105382	2.79566	1.384	0.185095
T_helper_memory_cells_from_peripheral_blood_CD4+_1	0.0406066	0.105263	2.59228	1.55015	0.303174		0.0406066	0.0894112	2.20189	1.2764	0.342929
T_memory_cells_CD8+_1	0.0330488	0.118115	3.57397	1.99121	0.193346		0.0330488	0.0918283	2.77857	1.60431	0.260774
T_helper_naive_cells_CD4+_1	0.0405892	0.141563	3.4877	1.8532	0.175188		0.0405892	0.108508	2.67333	1.46012	0.244631
T_naive_cells_CD8+_1	0.0469124	0.104615	2.23002	1.65781	0.456616		0.0469124	0.0905902	1.93105	1.31558	0.475015
Monocytes_CD14+_1	0.0719686	0.136555	1.89743	0.706952	0.19857		0.0719686	0.153902	2.13845	0.528232	0.0275244
Hematopoietic_stem_cells_G-CSF-mobilized_CD34+_1	0.0524071	0.192055	3.66468	0.865771	0.00239028		0.0524071	0.178957	3.41474	0.655523	0.00032238
B_cells_CD19+_1	0.0470476	0.138021	2.93364	1.15328	0.092519		0.0470476	0.200598	4.26373	0.973871	0.000857714
Natural_killer_cells_CD56+_1	0.0374856	0.124794	3.32913	1.25458	0.0594436		0.0374856	0.141445	3.77331	1.05761	0.00827894
GM12878_lymphoblastoid_cells_1	0.0329879	0.106391	3.22515	1.31156	0.0873473		0.0329879	0.0858158	2.60143	1.0487	0.126596
Thymus_1	0.0375126	0.1385	3.69211	1.63567	0.1007		0.0375126	0.141944	3.78389	1.32378	0.0336297
Spleen_1	0.0375919	0.0817115	2.17365	1.44094	0.413946		0.0375919	0.098188	2.61195	1.08944	0.13334
Brain_hippocampus_middle_1	0.0418696	0.14534	3.47125	1.39538	0.069334		0.0418696	0.141743	3.38535	1.13758	0.0312089
Brain_substantia_nigra_1	0.0301773	0.0259216	0.858976	1.63364	0.931226		0.0301773	0.0711474	2.35764	1.17657	0.246061
Brain_anterior_caudate_1	0.0454423	0.244115	5.37198	1.27741	0.000777019		0.0454423	0.256222	5.6384	0.944092	2.72264e-06	*
Brain_cingulate_gyrus_1	0.0326177	0.21088	6.4652	1.90968	0.00398701		0.0326177	0.156603	4.80116	1.40426	0.00729866
Brain_inferior_temporal_lobe_1	0.0310242	0.0861126	2.77566	1.75445	0.309196		0.0310242	0.144116	4.64527	1.37135	0.00715084
Brain_angular_gyrus_1	0.0291612	0.167231	5.7347	1.91199	0.0123117		0.0291612	0.168418	5.77539	1.52947	0.00156648
Brain_dorsolateral_prefrontal_cortex_1	0.0294184	0.164194	5.58133	2.10714	0.028528		0.0294184	0.189654	6.44679	1.52002	0.000310373
NH-A_astrocytes_1	0.0324228	0.206073	6.35579	1.78689	0.00255036		0.0324228	0.177309	5.46866	1.32287	0.000769004
Lung_1	0.0324103	0.102648	3.16715	1.38877	0.113454		0.0324103	0.0780395	2.40786	1.11094	0.199633
NHLF_lung_fibroblast_primary_cells_1	0.0196096	0.113577	5.79192	2.28876	0.0353158		0.0196096	0.113683	5.7973	1.98025	0.0131876
Aorta_1	0.0148043	0.0719898	4.86277	2.68196	0.150017		0.0148043	0.08978	6.06446	2.16868	0.0179508
Right_atrium_1	0.029522	0.067787	2.29615	1.67045	0.437329		0.029522	0.0795066	2.69313	1.26933	0.182006
Left_ventricle_1	0.0265117	0.0941679	3.55194	1.99909	0.196677		0.0265117	0.100113	3.77619	1.57127	0.0701475
Right_ventricle_1	0.0284252	0.150873	5.3077	1.71529	0.011864		0.0284252	0.129924	4.57071	1.26874	0.00444837
Muscle_satellite_cultured_cells_1	0.0337747	0.112781	3.33921	1.61619	0.146785		0.0337747	0.126733	3.75231	1.14337	0.0161967
Psoas_muscle_1	0.0143107	0.0298275	2.08427	2.68338	0.686359		0.0143107	0.0658767	4.6033	1.90955	0.0612748
Skeletal_muscle_1	0.0740703	0.12864	1.73673	0.759976	0.330837		0.0740703	0.15644	2.11205	0.581121	0.0536988
HSMM_skeletal_muscle_myoblasts_cells_1	0.0359262	0.145612	4.05308	1.95747	0.122978		0.0359262	0.122627	3.4133	1.73768	0.168663
HSMM_cell_derived_skeletal_muscle_myotubes_cells_1	0.0301259	0.125718	4.1731	1.55251	0.0439865		0.0301259	0.102771	3.41138	1.28742	0.0643717
Stomach_smooth_muscle_1	0.0269465	0.0985582	3.65755	1.58001	0.0909588		0.0269465	0.108777	4.03676	1.22564	0.012654
Duodenum_smooth_muscle_1	0.0206771	0.110441	5.3412	2.58407	0.0875702		0.0206771	0.137736	6.66127	1.9674	0.00284122
Colon_smooth_muscle_1	0.0265957	0.158426	5.95683	1.68028	0.0022988		0.0265957	0.131887	4.95896	1.23935	0.000979643
Rectal_smooth_muscle_1	0.021958	0.0659042	3.00138	2.08972	0.338876		0.021958	0.0658484	2.99884	1.63681	0.2223
Esophagus_1	0.0222892	0.136573	6.12733	2.18148	0.0168666		0.0222892	0.118673	5.32425	1.67262	0.00764018
Gastric_1	0.0226437	0.0870865	3.84595	2.00205	0.157761		0.0226437	0.0735749	3.24925	1.64094	0.174446
Stomach_mucosa_1	0.0331899	0.0922433	2.77926	1.83103	0.329162		0.0331899	0.119235	3.5925	1.43614	0.0665711
Duodenum_mucosa_1	0.0304534	0.0657538	2.15916	1.8259	0.525288		0.0304534	0.0798621	2.62244	1.30641	0.208424
Small_intestine_1	0.0218474	0.105318	4.82061	2.15654	0.0774519		0.0218474	0.121427	5.55797	1.70847	0.00725862
Sigmoid_colon_1	0.0188314	0.112043	5.94982	2.74868	0.0715888		0.0188314	0.0846953	4.49756	1.98406	0.0765531
Colonic_mucosa_1	0.0237465	0.164012	6.90677	2.18705	0.007284		0.0237465	0.182723	7.69472	1.65826	4.6147e-05	*
Rectal_mucosa_1	0.0345768	0.0776371	2.24535	1.37891	0.359867		0.0345768	0.0927667	2.68292	1.06391	0.10371
Pancreas_1	0.0256344	0.102401	3.99467	2.29627	0.190018		0.0256344	0.0654614	2.55365	1.60432	0.334263
Pancreatic_islets_1	0.00934803	0.109496	11.7133	3.97802	0.00683577		0.00934803	0.115636	12.37	3.14583	0.000249095
Liver_1	0.0337215	0.125475	3.72091	1.24104	0.0259348		0.0337215	0.1445	4.2851	1.05001	0.00153202
Adipose_nuclei_1	0.0377728	0.0869355	2.30154	1.25779	0.297954		0.0377728	0.10048	2.66011	0.994891	0.0912833
Adipose_derived_mesenchymal_stem_cell_cultured_cells_1	0.0425428	0.111606	2.62338	1.40329	0.240525		0.0425428	0.0968757	2.27714	1.08917	0.233501
Mesenchymal_stem_cell_derived_adipocyte_cultured_cells_1	0.0388415	0.054919	1.41393	1.35853	0.760164		0.0388415	0.0947005	2.43813	1.19186	0.223714
Mesenchymal_stem_cell_derived_chondrocyte_cultured_cells_1	0.0428595	0.153398	3.5791	1.27471	0.0422338		0.0428595	0.141432	3.29991	1.00531	0.0201621
Bone_marrow_derived_cultured_mesenchymal_stem_cells_1	0.0376852	0.103983	2.75925	1.42161	0.209114		0.0376852	0.103812	2.75473	1.21999	0.142667
Osteoblast_primary_cells_1	0.0391822	0.0997368	2.54546	1.44439	0.28117		0.0391822	0.0997633	2.54614	1.09324	0.152937
NHDF-Ad_adult_dermal_fibroblast_primary_cells_1	0.0344643	-0.00140699	-0.0408246	1.79164	0.561653		0.0344643	-0.0256194	-0.74336	1.37274	0.203512
NHEK-epidermal_keratinocyteprimary_cells_1	0.0338719	0.109799	3.24159	1.3532	0.0981406		0.0338719	0.0987406	2.91512	1.01725	0.060624
Breast_myoepithelial_primary_cells_1	0.0293669	0.0952742	3.24427	1.8668	0.223004		0.0293669	0.085899	2.92502	1.48314	0.185879
Breast_variant_human_mammary_epithelial_cells_(vHMEC)_1	0.0250076	0.069827	2.79223	1.9003	0.34638		0.0250076	0.0845017	3.37904	1.33744	0.0732598
HMEC_mammary_epithelial_primary_cells_1	0.0270403	0.120481	4.4556	1.96747	0.0851276		0.0270403	0.118491	4.38201	1.92264	0.083975
Ovary_1	0.0241854	0.152342	6.29892	2.09308	0.0108716		0.0241854	0.125381	5.18418	1.39737	0.0030787
