# Supplementary material for: Multi-trait genome-wide association analyses leveraging alcohol use disorder findings identify novel loci for smoking behaviors in the Million Veteran Program
Source: Transl Psychiatry. 2023 May 5;13:148. doi: 10.1038/s41398-023-02409-2 (PMC10162964; doi:10.1038/s41398-023-02409-2)
Supplement: Supplementary file 4 — Supplementary Table 4 [file 41398_2023_2409_MOESM4_ESM.xlsx]

## Sheet: smkinit
Supplementary Table 4A: Gene prioritization for smoking initiation in the European American samples in the Million Veteran Program (MVP) using functional mapping and annotation (FUMA). Default FDR <0.05 for the eQTL mapping and FDR<1E-06 for the chromatin interaction mapping were used.
Gene	chr	Expression quantitative trait loci (eQTL) mapping				Chromatin interaction mapping		MTAG
		Mapped by eQTL mapping?	If yes, mapped tissue	Number of SNPs	Minimum eQTL P-value of mapped SNPs	Mapped by chromatin interaction mapping?	If yes, mapped tissue	Risk loci in MTAG?	If yes, new identified loci after MTAG?	lead SNP	P-value of the lead SNP
EPHX2	8	*	Brain_Cerebellum	5	2.36677e-05			*		rs78875955	9.82386e-16
ZBTB20	3					*	Adult_Cortex	*		rs6438208	3.09206e-15
SPATS2	12					*	Adult_Cortex	*		rs7955541	2.74141e-11
NT5C2	10	*	Brain_Cerebellar_Hemisphere/Brain_Cerebellum/Brain_Cortex	159	3.99186e-08	*	Adult_Cortex	*		rs12257472	1.72541e-10
DRD2	11	*	Brain_Cerebellar_Hemisphere	7	1.94668e-06			*	*	rs6589386	3.58438e-10
USP4	3	*	Brain_Cerebellum	109	1.96381e-05			*	*	rs6778080	2.19231e-09
NFAT5	16					*	Adult_Cortex	*		rs7205551	3.08964e-09
AMT	3	*	Brain_Anterior_cingulate_cortex_BA24/Brain_Caudate_basal_ganglia/Brain_Cerebellar_Hemisphere/Brain_Cerebellum/Brain_Cortex/Brain_Frontal_Cortex_BA9/Brain_Hippocampus/Brain_Hypothalamus/Brain_Nucleus_accumbens_basal_ganglia/Brain_Putamen_basal_ganglia/Brain_Spinal_cord_cervical_c-1/Brain_Substantia_nigra	202	2.15046e-38	*	Adult_Cortex
ARL3	10	*	Brain_Cerebellum	139	2.46712e-07	*	Adult_Cortex
AS3MT	10	*	Brain_Amygdala/Brain_Anterior_cingulate_cortex_BA24/Brain_Caudate_basal_ganglia/Brain_Cerebellar_Hemisphere/Brain_Cerebellum/Brain_Cortex/Brain_Frontal_Cortex_BA9/Brain_Hippocampus/Brain_Hypothalamus/Brain_Nucleus_accumbens_basal_ganglia/Brain_Putamen_basal_ganglia/Brain_Spinal_cord_cervical_c-1/Brain_Substantia_nigra	298	3.4385e-42	*	Adult_Cortex
ATRIP	3	*	Brain_Cerebellar_Hemisphere	13	0.000242202
BSN	3	*	Brain_Cerebellum	3	0.00014113	*	Adult_Cortex
C10orf32	10	*	Brain_Amygdala/Brain_Anterior_cingulate_cortex_BA24/Brain_Caudate_basal_ganglia/Brain_Cerebellar_Hemisphere/Brain_Cerebellum/Brain_Cortex/Brain_Frontal_Cortex_BA9/Brain_Hippocampus/Brain_Hypothalamus/Brain_Nucleus_accumbens_basal_ganglia/Brain_Putamen_basal_ganglia/Brain_Spinal_cord_cervical_c-1/Brain_Substantia_nigra	298	7.87131e-33
CCDC25	8	*	Brain_Nucleus_accumbens_basal_ganglia	15	5.39441e-07	*	Adult_Cortex
CCDC71	3	*	Brain_Amygdala/Brain_Caudate_basal_ganglia/Brain_Cerebellar_Hemisphere/Brain_Cerebellum/Brain_Frontal_Cortex_BA9/Brain_Hippocampus/Brain_Nucleus_accumbens_basal_ganglia/Brain_Putamen_basal_ganglia	202	2.82112e-08	*	Adult_Cortex
CHRNA2	8	*	Brain_Cerebellar_Hemisphere/Brain_Cerebellum	79	1.42666e-16
DALRD3	3	*	Brain_Cerebellar_Hemisphere/Brain_Cerebellum/Brain_Cortex	202	3.34307e-13	*	Adult_Cortex
GMPPB	3	*	Brain_Amygdala/Brain_Anterior_cingulate_cortex_BA24/Brain_Caudate_basal_ganglia/Brain_Cerebellar_Hemisphere/Brain_Cerebellum/Brain_Cortex/Brain_Frontal_Cortex_BA9/Brain_Hippocampus/Brain_Hypothalamus/Brain_Nucleus_accumbens_basal_ganglia/Brain_Putamen_basal_ganglia/Brain_Spinal_cord_cervical_c-1/Brain_Substantia_nigra	194	1.97185e-24	*	Adult_Cortex
GPX1	3	*	Brain_Anterior_cingulate_cortex_BA24/Brain_Caudate_basal_ganglia/Brain_Cerebellar_Hemisphere/Brain_Cerebellum/Brain_Cortex/Brain_Frontal_Cortex_BA9/Brain_Hippocampus/Brain_Nucleus_accumbens_basal_ganglia/Brain_Putamen_basal_ganglia	202	1.87685e-15
HYAL3	3	*	Brain_Spinal_cord_cervical_c-1	100	1.47624e-05
KCNH3	12	*	Brain_Cerebellar_Hemisphere	1	5.89991e-05
KLHDC8B	3	*	Brain_Cerebellum	2	0.000258778	*	Adult_Cortex
MCRS1	12	*	Brain_Hippocampus	127	2.96446e-06
MST1	3	*	Brain_Cerebellum	25	3.51456e-05
NCKIPSD	3	*	Brain_Amygdala/Brain_Anterior_cingulate_cortex_BA24/Brain_Caudate_basal_ganglia/Brain_Cerebellar_Hemisphere/Brain_Cerebellum/Brain_Cortex/Brain_Frontal_Cortex_BA9/Brain_Hippocampus/Brain_Hypothalamus/Brain_Nucleus_accumbens_basal_ganglia/Brain_Putamen_basal_ganglia/Brain_Spinal_cord_cervical_c-1/Brain_Substantia_nigra	202	5.21918e-19	*	Adult_Cortex
NICN1	3	*	Brain_Caudate_basal_ganglia/Brain_Cerebellum/Brain_Cortex/Brain_Frontal_Cortex_BA9/Brain_Nucleus_accumbens_basal_ganglia	201	1.08162e-07	*	Adult_Cortex
NOB1	16	*	Brain_Anterior_cingulate_cortex_BA24/Brain_Caudate_basal_ganglia/Brain_Cerebellar_Hemisphere/Brain_Cerebellum/Brain_Cortex/Brain_Frontal_Cortex_BA9	46	2.0178e-16	*	Adult_Cortex
NQO1	16	*	Brain_Caudate_basal_ganglia/Brain_Nucleus_accumbens_basal_ganglia	35	1.17511e-05	*	Adult_Cortex
P4HTM	3	*	Brain_Caudate_basal_ganglia/Brain_Cerebellar_Hemisphere/Brain_Cerebellum/Brain_Cortex/Brain_Frontal_Cortex_BA9/Brain_Hippocampus/Brain_Hypothalamus/Brain_Nucleus_accumbens_basal_ganglia/Brain_Putamen_basal_ganglia/Brain_Spinal_cord_cervical_c-1	202	6.62582e-12	*	Adult_Cortex
PDCD11	10	*	Brain_Cerebellum	7	1.0644e-05
PDPR	16	*	Brain_Frontal_Cortex_BA9	7	3.01708e-05
PRKAR2A	3	*	Brain_Substantia_nigra	147	3.58208e-06	*	Adult_Cortex
QRICH1	3	*	Brain_Caudate_basal_ganglia/Brain_Cerebellar_Hemisphere/Brain_Cerebellum/Brain_Cortex/Brain_Hippocampus/Brain_Nucleus_accumbens_basal_ganglia/Brain_Putamen_basal_ganglia	202	1.39145e-16	*	Adult_Cortex
RNF123	3	*	Brain_Cerebellum/Brain_Nucleus_accumbens_basal_ganglia	1	8.26908e-05
RP11-3B7.1	3	*	Brain_Anterior_cingulate_cortex_BA24	3	7.92938e-05
SIX3	2	*	Brain_Cerebellum	14	1.32382e-05
SUFU	10	*	Brain_Putamen_basal_ganglia	7	9.33091e-05	*	Adult_Cortex
TMA7	3	*	Brain_Cerebellar_Hemisphere/Brain_Cerebellum/Brain_Cortex	124	1.86282e-05	*	Adult_Cortex
TMEM180	10	*	Brain_Caudate_basal_ganglia/Brain_Cerebellar_Hemisphere/Brain_Nucleus_accumbens_basal_ganglia/Brain_Putamen_basal_ganglia/Brain_Spinal_cord_cervical_c-1/Brain_Substantia_nigra	268	1.01514e-06
TMPRSS5	11	*	Brain_Caudate_basal_ganglia/Brain_Putamen_basal_ganglia	2	2.12866e-05
TREX1	3	*	Brain_Caudate_basal_ganglia/Brain_Frontal_Cortex_BA9/Brain_Nucleus_accumbens_basal_ganglia	62	2.39865e-05
TRIM35	8	*	Brain_Cerebellar_Hemisphere/Brain_Cerebellum/Brain_Nucleus_accumbens_basal_ganglia	23	1.1505e-10
WDR6	3	*	Brain_Amygdala/Brain_Caudate_basal_ganglia/Brain_Cerebellar_Hemisphere/Brain_Cerebellum/Brain_Cortex/Brain_Frontal_Cortex_BA9/Brain_Hippocampus/Brain_Nucleus_accumbens_basal_ganglia/Brain_Putamen_basal_ganglia/Brain_Spinal_cord_cervical_c-1/Brain_Substantia_nigra	202	5.24509e-18	*	Adult_Cortex
ZNF589	3	*	Brain_Cerebellar_Hemisphere/Brain_Cortex/Brain_Spinal_cord_cervical_c-1	33	8.86685e-05	*	Adult_Cortex
ARIH2OS	3					*	Adult_Cortex
QARS	3					*	Adult_Cortex
LAMB2	3					*	Adult_Cortex
C3orf84	3					*	Adult_Cortex
C3orf62	3					*	Adult_Cortex
RHOA	3					*	Adult_Cortex
DAG1	3					*	Adult_Cortex
AMIGO3	3					*	Adult_Cortex
TRAIP	3					*	Adult_Cortex
CAMKV	3					*	Adult_Cortex
MON1A	3					*	Adult_Cortex
GNAT1	3					*	Adult_Cortex
GNAI2	3					*	Adult_Cortex
HYAL2	3					*	Adult_Cortex
TMEM115	3					*	Adult_Cortex
NUGGC	8					*	Adult_Cortex
PNOC	8					*	Adult_Cortex
RPEL1	10					*	Adult_Cortex
INA	10					*	Adult_Cortex
PCGF6	10					*	Adult_Cortex
CALHM2	10					*	Adult_Cortex
CALHM3	10					*	Adult_Cortex
NEURL1	10					*	Adult_Cortex
BDNF	11					*	Adult_Cortex
FAM186B	12					*	Adult_Cortex
FMNL3	12					*	Adult_Cortex
NCKAP5L	12					*	Adult_Cortex
ASIC1	12					*	Adult_Cortex
COX14	12					*	Adult_Cortex
WWP2	16					*	Adult_Cortex
RP11-529K1.3	16					*	Adult_Cortex
PLXNB1	3					*	Adult_Cortex
CCDC51	3					*	Adult_Cortex
UQCRC1	3					*	Adult_Cortex
SLC26A6	3					*	Adult_Cortex
CELSR3	3					*	Adult_Cortex
CAMP	3					*	Adult_Cortex
USP19	3					*	Adult_Cortex
DYNC1I1	7					*	Adult_Cortex
ACTR1A	10					*	Adult_Cortex
WBP1L	10					*	Adult_Cortex
CYP17A1	10					*	Adult_Cortex
TROAP	12					*	Adult_Cortex
KMT2D	12					*	Adult_Cortex
C1QL4	12					*	Adult_Cortex
FKBP11	12					*	Adult_Cortex
DHH	12					*	Adult_Cortex
DNAJC22	12					*	Adult_Cortex
RP11-343C2.9	16					*	Adult_Cortex
PLAGL2	20					*	Adult_Cortex
ARIH2	3					*	Adult_Cortex
NDUFAF3	3					*	Adult_Cortex
TCTA	3					*	Adult_Cortex
TUSC2	3					*	Adult_Cortex
ESCO2	8					*	Adult_Cortex
ELP3	8					*	Adult_Cortex
CALHM1	10					*	Adult_Cortex
TMBIM6	12					*	Adult_Cortex
SFXN2	10					*	Adult_Cortex
RP11-343C2.7	16					*	Adult_Cortex
POFUT1	20					*	Adult_Cortex
Genes that were mapped by both eQTL and chromatin interaction were highlighted in bold.

## Sheet: smkcess
Supplementary Table 4B: Gene prioritization for smoking cessation in the European American samples in the Million Veteran Program (MVP) using functional mapping and annotation (FUMA). Default FDR <0.05 for the eQTL mapping and FDR<1E-06 for the chromatin interaction mapping were used.
Gene	chr	Expression quantitative trait loci (eQTL) mapping				Chromatin interaction mapping		MTAG
		Mapped by eQTL mapping?	If yes, mapped tissue	Number of SNPs	Minimum eQTL P-value of mapped SNPs	Mapped by chromatin interaction mapping?	If yes, mapped tissue	Risk loci in MTAG?	If yes, new identified loci after MTAG?	lead SNP	P-value of the lead SNP
DRD2	11	*	Brain_Cerebellar_Hemisphere	7	1.94668e-06			*		rs17602038	2.69e-16
PPP6C	9	*	Brain_Anterior_cingulate_cortex_BA24/Brain_Caudate_basal_ganglia/Brain_Frontal_Cortex_BA9/Brain_Hippocampus/Brain_Nucleus_accumbens_basal_ganglia/Brain_Putamen_basal_ganglia	285	9.66294e-10	*	Adult_Cortex	*	*	rs10986603	3.55e-11
GCKR	2					*	Adult_Cortex	*	*	rs1260326	4.78e-10
CSMD3	8	*	Brain_Cerebellum	4	8.74916e-05			*	*	rs6469450	5.58e-10
NICN1	3	*	Brain_Caudate_basal_ganglia/Brain_Cerebellum/Brain_Cortex/Brain_Frontal_Cortex_BA9/Brain_Nucleus_accumbens_basal_ganglia	202	1.08162e-07	*	Adult_Cortex	*	*	rs1464569	8.89e-10
TMPRSS5	11	*	Brain_Caudate_basal_ganglia/Brain_Putamen_basal_ganglia	2	2.12866e-05	*	Adult_Cortex
AMT	3	*	Brain_Anterior_cingulate_cortex_BA24/Brain_Caudate_basal_ganglia/Brain_Cerebellar_Hemisphere/Brain_Cerebellum/Brain_Cortex/Brain_Frontal_Cortex_BA9/Brain_Hippocampus/Brain_Hypothalamus/Brain_Nucleus_accumbens_basal_ganglia/Brain_Putamen_basal_ganglia/Brain_Spinal_cord_cervical_c-1/Brain_Substantia_nigra	203	2.15046e-38	*	Adult_Cortex
APOPT1	14	*	Brain_Caudate_basal_ganglia/Brain_Hippocampus/Brain_Putamen_basal_ganglia	84	2.10225e-09
ARPC5L	9	*	Brain_Cerebellar_Hemisphere/Brain_Cerebellum/Brain_Hypothalamus/Brain_Putamen_basal_ganglia	98	6.30326e-16
ATRIP	3	*	Brain_Cerebellar_Hemisphere	13	0.000242202
BSN	3	*	Brain_Cerebellum	3	0.00014113	*	Adult_Cortex
BTN3A3	6	*	Brain_Cortex	12	5.60721e-05
CCDC71	3	*	Brain_Amygdala/Brain_Caudate_basal_ganglia/Brain_Cerebellar_Hemisphere/Brain_Cerebellum/Brain_Frontal_Cortex_BA9/Brain_Hippocampus/Brain_Nucleus_accumbens_basal_ganglia/Brain_Putamen_basal_ganglia	203	2.82112e-08	*	Adult_Cortex
DALRD3	3	*	Brain_Cerebellar_Hemisphere/Brain_Cerebellum/Brain_Cortex	203	3.34307e-13	*	Adult_Cortex
GAPVD1	9	*	Brain_Cerebellar_Hemisphere/Brain_Cerebellum	299	8.23271e-12
GMPPB	3	*	Brain_Amygdala/Brain_Anterior_cingulate_cortex_BA24/Brain_Caudate_basal_ganglia/Brain_Cerebellar_Hemisphere/Brain_Cerebellum/Brain_Cortex/Brain_Frontal_Cortex_BA9/Brain_Hippocampus/Brain_Hypothalamus/Brain_Nucleus_accumbens_basal_ganglia/Brain_Putamen_basal_ganglia/Brain_Spinal_cord_cervical_c-1/Brain_Substantia_nigra	195	1.97185e-24	*	Adult_Cortex
GOLGA1	9	*	Brain_Cerebellar_Hemisphere/Brain_Cerebellum	195	2.57976e-06
GPX1	3	*	Brain_Anterior_cingulate_cortex_BA24/Brain_Caudate_basal_ganglia/Brain_Cerebellar_Hemisphere/Brain_Cerebellum/Brain_Cortex/Brain_Frontal_Cortex_BA9/Brain_Hippocampus/Brain_Nucleus_accumbens_basal_ganglia/Brain_Putamen_basal_ganglia	203	1.87685e-15
HIST1H2BK	6	*	Brain_Caudate_basal_ganglia	1	2.80342e-05
HYAL3	3	*	Brain_Spinal_cord_cervical_c-1	100	1.47624e-05
KIF26A	14	*	Brain_Caudate_basal_ganglia	30	8.24807e-06
KLHDC8B	3	*	Brain_Cerebellum	2	0.000258778	*	Adult_Cortex
KRTCAP3	2	*	Brain_Caudate_basal_ganglia/Brain_Cortex/Brain_Nucleus_accumbens_basal_ganglia	9	1.44265e-07
MST1	3	*	Brain_Cerebellum	26	3.51456e-05
NCKIPSD	3	*	Brain_Amygdala/Brain_Anterior_cingulate_cortex_BA24/Brain_Caudate_basal_ganglia/Brain_Cerebellar_Hemisphere/Brain_Cerebellum/Brain_Cortex/Brain_Frontal_Cortex_BA9/Brain_Hippocampus/Brain_Hypothalamus/Brain_Nucleus_accumbens_basal_ganglia/Brain_Putamen_basal_ganglia/Brain_Spinal_cord_cervical_c-1/Brain_Substantia_nigra	203	5.21918e-19	*	Adult_Cortex
OLFML2A	9	*	Brain_Caudate_basal_ganglia/Brain_Cerebellar_Hemisphere/Brain_Putamen_basal_ganglia	83	4.51265e-09
P4HTM	3	*	Brain_Caudate_basal_ganglia/Brain_Cerebellar_Hemisphere/Brain_Cerebellum/Brain_Cortex/Brain_Frontal_Cortex_BA9/Brain_Hippocampus/Brain_Hypothalamus/Brain_Nucleus_accumbens_basal_ganglia/Brain_Putamen_basal_ganglia/Brain_Spinal_cord_cervical_c-1	203	6.62582e-12	*	Adult_Cortex
PPP1R13B	14	*	Brain_Caudate_basal_ganglia/Brain_Putamen_basal_ganglia	45	8.98219e-08
PRKAR2A	3	*	Brain_Substantia_nigra	147	3.58208e-06	*	Adult_Cortex
PRSS16	6	*	Brain_Cerebellar_Hemisphere/Brain_Cerebellum	13	1.13766e-09
QRICH1	3	*	Brain_Caudate_basal_ganglia/Brain_Cerebellar_Hemisphere/Brain_Cerebellum/Brain_Cortex/Brain_Hippocampus/Brain_Nucleus_accumbens_basal_ganglia/Brain_Putamen_basal_ganglia	203	1.39145e-16	*	Adult_Cortex
RNF123	3	*	Brain_Cerebellum/Brain_Nucleus_accumbens_basal_ganglia	1	8.26908e-05
RP11-3B7.1	3	*	Brain_Anterior_cingulate_cortex_BA24	3	7.92938e-05
SCAI	9	*	Brain_Cortex/Brain_Hippocampus/Brain_Spinal_cord_cervical_c-1	46	3.77495e-06
SIX3	2	*	Brain_Cerebellum	14	1.32382e-05
TDRD9	14	*	Brain_Caudate_basal_ganglia/Brain_Cortex	1	1.46712e-05	*	Adult_Cortex
TMA7	3	*	Brain_Cerebellar_Hemisphere/Brain_Cerebellum/Brain_Cortex	124	1.86282e-05	*	Adult_Cortex
TREX1	3	*	Brain_Caudate_basal_ganglia/Brain_Frontal_Cortex_BA9/Brain_Nucleus_accumbens_basal_ganglia	62	2.39865e-05
TRIM54	2	*	Brain_Anterior_cingulate_cortex_BA24	11	3.91329e-06
TTC12	11	*	Brain_Amygdala/Brain_Anterior_cingulate_cortex_BA24/Brain_Caudate_basal_ganglia/Brain_Cerebellar_Hemisphere/Brain_Cerebellum/Brain_Cortex/Brain_Frontal_Cortex_BA9/Brain_Hippocampus/Brain_Hypothalamus/Brain_Nucleus_accumbens_basal_ganglia/Brain_Putamen_basal_ganglia/Brain_Spinal_cord_cervical_c-1/Brain_Substantia_nigra	60	1.11389e-23	*	Adult_Cortex
USP4	3	*	Brain_Cerebellum	110	1.96381e-05
WDR38	9	*	Brain_Nucleus_accumbens_basal_ganglia	3	4.81832e-06
WDR6	3	*	Brain_Amygdala/Brain_Caudate_basal_ganglia/Brain_Cerebellar_Hemisphere/Brain_Cerebellum/Brain_Cortex/Brain_Frontal_Cortex_BA9/Brain_Hippocampus/Brain_Nucleus_accumbens_basal_ganglia/Brain_Putamen_basal_ganglia/Brain_Spinal_cord_cervical_c-1/Brain_Substantia_nigra	203	5.24509e-18	*	Adult_Cortex
XRCC3	14	*	Brain_Cerebellar_Hemisphere/Brain_Cerebellum/Brain_Cortex	82	2.07227e-09	*	Adult_Cortex
ZNF391	6	*	Brain_Caudate_basal_ganglia/Brain_Nucleus_accumbens_basal_ganglia	13	2.65052e-06
ZNF589	3	*	Brain_Cerebellar_Hemisphere/Brain_Cortex/Brain_Spinal_cord_cervical_c-1	33	8.86685e-05	*	Adult_Cortex
ZW10	11	*	Brain_Cerebellum	186	5.55582e-06
NRBP1	2					*	Adult_Cortex
SUPT7L	2					*	Adult_Cortex
ARIH2OS	3					*	Adult_Cortex
QARS	3					*	Adult_Cortex
LAMB2	3					*	Adult_Cortex
C3orf84	3					*	Adult_Cortex
C3orf62	3					*	Adult_Cortex
RHOA	3					*	Adult_Cortex
DAG1	3					*	Adult_Cortex
AMIGO3	3					*	Adult_Cortex
TRAIP	3					*	Adult_Cortex
CAMKV	3					*	Adult_Cortex
MON1A	3					*	Adult_Cortex
GNAT1	3					*	Adult_Cortex
GNAI2	3					*	Adult_Cortex
HYAL2	3					*	Adult_Cortex
TMEM115	3					*	Adult_Cortex
ZBTB16	11					*	Adult_Cortex
C14orf2	14					*	Adult_Cortex
IRX5	16					*	Adult_Cortex
TMEM214	2					*	Adult_Cortex
OST4	2					*	Adult_Cortex
EMILIN1	2					*	Adult_Cortex
KHK	2					*	Adult_Cortex
CGREF1	2					*	Adult_Cortex
PREB	2					*	Adult_Cortex
SLC5A6	2					*	Adult_Cortex
CAD	2					*	Adult_Cortex
MPV17	2					*	Adult_Cortex
GTF3C2	2					*	Adult_Cortex
PLXNB1	3					*	Adult_Cortex
CCDC51	3					*	Adult_Cortex
UQCRC1	3					*	Adult_Cortex
SLC26A6	3					*	Adult_Cortex
CELSR3	3					*	Adult_Cortex
CAMP	3					*	Adult_Cortex
USP19	3					*	Adult_Cortex
CKB	14					*	Adult_Cortex
ABHD2	15					*	Adult_Cortex
SLC4A1AP	2					*	Adult_Cortex
ARIH2	3					*	Adult_Cortex
NDUFAF3	3					*	Adult_Cortex
TCTA	3					*	Adult_Cortex
TUSC2	3					*	Adult_Cortex
ZFYVE21	14					*	Adult_Cortex
ABHD1	2					*	Adult_Cortex
ATRAID	2					*	Adult_Cortex
Genes that were mapped by both eQTL and chromatin interaction were highlighted in bold.
